# Supplementary material for: Clinical Outcomes of Patients with Multiple Myeloma after Daratumumab Failure
Source: Life (Basel). 2023 Aug 31;13(9):1841. doi: 10.3390/life13091841 (PMC10532632; doi:10.3390/life13091841)
Supplement: Supplementary file 1 [file life-13-01841-s001.zip]

Archive with 1 entries (1 files):
- life-2438009-supplementary.pdf
